# Supplementary material for: Cytogenomic Characterization of Murine Cell Line Sarcoma 180 = S-180
Source: Int J Mol Sci. 2025 Jan 28;26(3):1127. doi: 10.3390/ijms26031127 (PMC11817182; doi:10.3390/ijms26031127)
Supplement: Supplementary file 1 [file ijms-26-01127-s001.zip]

Archive with 1 entries (1 files):
- ijms-3391547-supplementary.pdf
